# Supplementary material for: The age-related expression patterns of Larix kaempferi AP2 subfamily genes and functional dissection of LkTOE1-2 in seed formation and germination
Source: For Res (Fayettev). 2025 Nov 19;5:e027. doi: 10.48130/forres-0025-0028 (PMC12648160; doi:10.48130/forres-0025-0028)
Supplement: Supplementary file 1 — Supplementary data to this article can be found online. [file FR-2025-5-0028-Supplementary.zip › 10.48130_forres-0025-0028-Suppl-TableS1.xlsx]

## Sheet: Table S1
Table S1. Expression levels of LkTOE1-2 assayed by qRT-PCR
		Referenced by LkEF1A					Referenced by LkZFP
Sample	Tree age	Mean of △Ct value	SD	N	Ct value of reference gene (45 cycles)	Differential analysis	Mean of △Ct value	SD	N	Ct value of reference gene (45 cycles)
Experiment I
Nov-0.58-stem	0.58	-7.9575	0.105633	4	17.825	b	2.134	0.136272	4	27.222
Jul-1.25-stem	1.25	-6.87	0.125033	3	19.8467	a	3.632	0.132288	4	25.922
Nov-2.58-stem	2.58	-10.525	0.127639	4	18.9525	c	-0.386	0.214126	4	28.254
Jul-3.17-stem	3.17	-10.4033	0.461844	3	19.9767	c	0.644	0.0736206	4	26.696
Nov-4.5-stem	4.5	-11.86	0.151959	4	18.6325	d	-1.078	0.31289	4	28.422
Jul-5.17-stem	5.17	-14.86	0.455009	3	19.9467	g	-4.696	0.372451	4	27.552
Nov-5.58-stem	5.58	-13.4075	0.224852	4	18.41	f	-4.008	0.148728	4	27.044
Jul-7.25-stem	7.25	-15.8233	0.489932	3	19.4833	h	-3.7	0.293479	4	28.406
Nov-8.58-stem	8.58	-12.5475	0.0439697	4	18.0825	e	-2.606	0.122556	4	27.252
Jul-9.17-stem	9.17	-10.2667	0.08	3	23.7433	c	-1.64	0.199048	4	28.688
Nov-10.5-stem	10.5	-13.57	0.262218	4	18.3975	f	-3.202	0.471752	4	27.378
Jul-11.17-stem	11.17	-13.3533	0.04	3	20.6367	f	-4.19	0.273222	4	27.63
Nov-12.5-stem	12.5	-12.3725	0.324294	4	18.8825	de	-3.088	0.388304	4	26.726
Jul-13.17-stem	13.17	-14.5733	0.03	3	19.7367	g	-3.63	0.0927362	4	27.78
Experiment Ⅱ							Referenced by LkUBC1
Mature seed embryo	0	-10.5967	0.12	3	17.3333	c	-6.47667	0.0950438	3	27.9333
May-22 day-whole seedling	0.06	-7.26667	0.085049	3	17.3367	a	-3.15667	0.0723418	3	20.69
Jun.-54 day-whole seedling	0.15	-7.52667	0.355387	3	18.3433	a	-3.03	0.595427	3	23.0433
Jul.-74 day-whole seedling	0.2	-8.38333	0.205508	3	18.3333	b	-3.29	0.118462	3	23.0567
Mature seed endosperm	-	-14.6433	0.277369	3	17.3333	d	-11.3467	0.251064	3	31.7767
Mature seed embryo	0	-10.5967	0.12	3	17.4933	c	-6.47667	0.0950438	3	27.9333
Experiment Ⅲ							Referenced by LkUBC1
Jul.-74 day-root	0.2	-7.77	0.100167	3	16.6633	b	-2.86667	0.107858	3	20.67
Jul.-74 day-hypocotyl	0.2	-7.47	0.01	3	17.3033	b	-3.01	0.0503322	3	24.1067
Jul.-74 day-stem	0.2	-6.7	0.294845	3	17.6133	a	-2.6	0.083865	3	21.8633
Jul.-74 day-needle	0.2	-6.74333	0.170392	3	18.78	a	-3.62667	0.145717	3	21.1667
Experiment Ⅳ							Referenced by LkUBC1
Group 1	0	-14.832	0.146185	4	15.556	e	-8.87333	0.0493288	3	20.48
Group 2	0	-13.295	0.0506623	3	15.62	c	-8.65	0.0152753	3	20.4133
Group 3	0	-11.1975	0.0298608	3	15.12	a	-6.83667	0.266333	3	19.9167
Group 4	0	-14.0325	0.120658	3	15.16	d	-9.26667	0.14	3	20.3333
Group 5	0	-11.7125	0.166408	3	18.035	b	-7.26667	0.0602771	3	23.03
Experiment Ⅴ
Apr-pollen grain	-	-9.99	0.083865	3	19.9967	b
Jun-immature embryo	0	-8.075	0.141	4	21.42	a
Jul-immature embryo	0	-9.607	0.058	4	17.5275	b
Aug-mature seed embryo	0	-9.897	0.095	4	16.725	b
Jun-immature endosperm	-	-15.355	0.096	4	19.655	c
Jul-immature endosperm	-	-14.712	0.264	4	17.785	cd
Aug-mature seed endosperm	-	-14.078	0.287	4	16.7125	d
Jun-seed coat	-	-13.688	0.236	4	22.9625	e
Jul-seed coat	-	-13.367	0.463	4	20.7625	f
Experiment Ⅵ							Referenced by LkUBC1
callus	-	-5.95	0.270247	3	21.6933	c	-6.41	0.230651	3	21.06
somatic embryo	-	-4.40667	0.11547	3	23.3867	b	-5.38667	0.144222	3	22.4633
somatic seedling	-	-1.22333	0.0665833	3	23.7033	a	-1.98667	0.270062	3	22.81
Note: Relative quantification using △Ct values (CtLkEF1A − CtLkTOE1-2) was used to present the transcript level shown in all figures.
