# Supplementary material for: The age-related expression patterns of Larix kaempferi AP2 subfamily genes and functional dissection of LkTOE1-2 in seed formation and germination
Source: For Res (Fayettev). 2025 Nov 19;5:e027. doi: 10.48130/forres-0025-0028 (PMC12648160; doi:10.48130/forres-0025-0028)
Supplement: Supplementary file 1 — Supplementary data to this article can be found online. [file FR-2025-5-0028-Supplementary.zip › 10.48130_forres-0025-0028-Suppl-TableS2.xlsx]

## Sheet: Table S2
Table S2. Classifation of AP2/ERF superfamily genes in Larix kaempferi
Gene ID	Name	Subfamily	Group	Doamin 1	From	To	Doamin 2	From	To	Number of amino acid	Molecular weight	Theoretical pI	Instability index	Aliphatic index	Grand average of hydropathicity	Subcellular localization	T-coffee score
g8871.t1	LkAP2	AP2	euAP2	AP2	26	88	AP2	145	207	258	28952.4	9.09	67.18	63.29	-0.795	Chloroplast	99
g48162.t1	LkTOE1-2	AP2	euAP2	AP2	305	368	AP2	213	275	644	71932.1	7.62	57.57	59.36	-0.752	Chloroplast	99
g4107.t1	LkTOE1-3	AP2	euAP2	AP2	345	408	AP2	253	315	707	77742.5	6.77	55.68	68.88	-0.583	Chloroplast	99
g37360.t1	LkSMOS1	AP2	basalANT	AP2	141	203	AP2	39	111	430	48312.5	6.24	52.16	59.74	-0.762	Chloroplast	99
g27102.t3	LkWRI1	AP2	basalANT	AP2	66	138	AP2	168	233	421	46948.9	5.52	50.68	60.31	-0.752	Chloroplast	99
g1811.t1	LkTOE1-1	AP2	euAP2	AP2	273	335	AP2	181	243	637	70267.6	5.7	51.93	62.06	-0.644	Chloroplast	99
g15846.t3	LkAIL1	AP2	euANT	AP2	486	549	AP2	383	455	357	39441.1	5.43	59.5	65.85	-0.777	Chloroplast	95
g12689.t1	LkTOE1-4	AP2	euAP2	AP2	248	311	AP2	156	218	489	54048.3	6	54.82	64.87	-0.58	Chloroplast	99
g9038.t1	LkDREB1	DREB	DREB-A5	AP2	22	84				176	20048.2	4.78	65.06	49.49	-0.818	Chloroplast	99
g9034.t1	LkDREB3	DREB	DREB-A5	AP2	23	85				193	21352	5.42	64.37	66.84	-0.483	Chloroplast	99
g9030.t1	LkDREB6	DREB	DREB-A5	AP2	23	85				179	19865.2	5.04	60.68	62.79	-0.585	Chloroplast	99
g9028.t1	LkDREB7	DREB	DREB-A5	AP2	23	85				179	20027.4	5.57	54.12	58.99	-0.675	Chloroplast	99
g9027.t1	LkDREB8	DREB	DREB-A5	AP2	23	85				179	20059.5	5.57	50.91	63.35	-0.646	Chloroplast	99
g9025.t1	LkDREB9	DREB	DREB-A5	AP2	23	85				179	19853.3	5.93	65.24	61.12	-0.58	Chloroplast	99
g9023.t1	LkDREB10	DREB	DREB-A5	AP2	23	85				189	21170.7	5.35	60.89	60.53	-0.596	Chloroplast	99
g9022.t1	LkDREB11	DREB	DREB-A5	AP2	23	85				179	20087.6	5.57	50.18	64.41	-0.633	Chloroplast	99
g9021.t1	LkDREB12	DREB	DREB-A5	AP2	23	80				193	21534	5.2	60.22	58.29	-0.668	Chloroplast	99
g9019.t1	LkDREB13	DREB	DREB-A5	AP2	23	85				179	20118.6	5.95	50.81	63.35	-0.663	Chloroplast	99
g9018.t1	LkDREB14	DREB	DREB-A5	AP2	23	85				142	15718.7	9.64	63.46	47.54	-0.723	Chloroplast	99
g9012.t1	LkDREB17	DREB	DREB-A5	AP2	23	85				189	20925.5	5.94	56.19	60.48	-0.561	Chloroplast	99
g8977.t1	LkDREB23	DREB	DREB-A5	AP2	23	85				172	19320.7	5.68	57.79	66.45	-0.595	Chloroplast	99
g8974.t1	LkDREB24	DREB	DREB-A5	AP2	23	85				172	19257.6	5.67	60.44	64.19	-0.564	Chloroplast	99
g8953.t1	LkDREB32	DREB	DREB-A5	AP2	23	85				248	27106.9	4.62	66.78	54.07	-0.574	Chloroplast	99
g8951.t1	LkDREB33	DREB	DREB-A5	AP2	23	83				263	29173.2	4.56	65.36	53.19	-0.6	Chloroplast	99
g8948.t1	LkDREB34	DREB	DREB-A5	AP2	23	66				67	7618.71	10.74	43.56	45.22	-1.124	Chloroplast	99
g8947.t1	LkDREB35	DREB	DREB-A5	AP2	23	85				258	28363.3	4.5	66.6	56.51	-0.532	Chloroplast	99
g8869.t1	LkDREB68	DREB	DREB-A5	AP2	20	82				183	20509	4.97	61.9	65.74	-0.528	Chloroplast	99
g8868.t1	LkDREB69	DREB	DREB-A5	AP2	20	82				183	20609.1	5.12	64.63	65.19	-0.569	Chloroplast	99
g8864.t1	LkDREB72	DREB	DREB-A5	AP2	23	85				160	17831.9	5.5	72.27	61.19	-0.666	Chloroplast	99
g57429.t1	LkDREB85	DREB	DREB-A5	AP2	23	85				180	19780.2	5.25	56.26	69.5	-0.439	Chloroplast	99
g57422.t1	LkDREB92	DREB	DREB-A5	AP2	1	57				149	16909.8	4.34	60.74	51.88	-0.588	Chloroplast	98
g34940.t1	LkDREB119	DREB	DREB-A2	AP2	63	120				321	34880.4	5.29	47.51	60.62	-0.592	Chloroplast	99
g34169.t1	LkDREB121	DREB	DREB-A2	AP2	94	157				456	50663.7	5.76	39.59	60.79	-0.728	Chloroplast	99
g29603.t1	LkDREB125	DREB	DREB-A5	AP2	17	76				231	25729.5	5.34	48.18	65.63	-0.575	Chloroplast	99
g10916.t1	LkDREB159	DREB	DREB-A4	AP2	10	70				214	23519.7	5.85	43.8	83.93	-0.291	Chloroplast	99
g10914.t1	LkDREB161	DREB	DREB-A4	AP2	14	73				209	23149.1	8.36	68.26	75.74	-0.426	Chloroplast	99
g10912.t1	LkDREB162	DREB	DREB-A4	AP2	14	73				209	23110.1	7.01	63.38	80.38	-0.306	Chloroplast	99
g10909.t1	LkDREB165	DREB	DREB-A4	AP2	30	87				182	20027.9	9.63	59.38	80.05	-0.301	Chloroplast	99
g10907.t1	LkDREB167	DREB	DREB-A4	AP2	29	85				228	25536.7	6.07	65.06	76.23	-0.356	Chloroplast	99
g10906.t1	LkDREB168	DREB	DREB-A4	AP2	18	75				222	25011.3	6.12	75.19	83.15	-0.355	Chloroplast	99
g57425.t1	LkDREB89	DREB	DREB-A5	AP2	22	84				176	19953.2	4.78	64.04	54.49	-0.725	Chloroplast	99
g8937.t1	LkDREB40	DREB	DREB-A5	AP2	20	82				180	20302.6	7.7	51.15	66.28	-0.802	Cytoplasmic	99
g57424.t1	LkDREB90	DREB	DREB-A5	AP2	22	84				108	12392.2	10.06	49.14	57.96	-0.759	Cytoplasmic	99
g29600.t1	LkDREB127	DREB	DREB-A5	AP2	17	76				400	43792.1	4.6	52.14	66	-0.476	Cytoplasmic	99
g28001.t1	LkDREB130	DREB	DREB-A4	AP2	27	85				260	29218.7	5.68	48.74	65.08	-0.613	Cytoplasmic	99
g10915.t1	LkDREB160	DREB	DREB-A4	AP2	28	84				234	25742.8	5.16	52.85	80.17	-0.402	Extracellular	99
g10908.t1	LkDREB166	DREB	DREB-A4	AP2	29	85				235	26130.3	5.27	70.98	76.51	-0.443	Mitochondrial	99
g9037.t1	LkDREB2	DREB	DREB-A5	AP2	22	84				176	20136.4	4.72	63.26	56.14	-0.748	Mitochondrial	99
g9033.t1	LkDREB4	DREB	DREB-A5	AP2	27	90				192	21480	6.83	70	59.06	-0.632	Mitochondrial	99
g9032.t1	LkDREB5	DREB	DREB-A5	AP2	22	83				215	23626.3	4.87	66.39	60.51	-0.538	Mitochondrial	99
g9015.t1	LkDREB15	DREB	DREB-A5	AP2	23	85				179	19826.2	5.57	60.16	59.5	-0.563	Mitochondrial	99
g9013.t1	LkDREB16	DREB	DREB-A5	AP2	23	85				179	20041.5	7.62	64.64	61.73	-0.609	Mitochondrial	99
g8984.t1	LkDREB18	DREB	DREB-A5	AP2	23	86				172	19179.4	5.83	64.91	68.72	-0.601	Mitochondrial	99
g8983.t1	LkDREB19	DREB	DREB-A5	AP2	23	85				172	19311.6	5.46	60.88	64.77	-0.601	Mitochondrial	99
g8982.t1	LkDREB20	DREB	DREB-A5	AP2	23	85				172	19170.5	5.6	57.38	66.45	-0.591	Mitochondrial	99
g8979.t1	LkDREB21	DREB	DREB-A5	AP2	23	85				172	19205.5	5.45	58.54	66.45	-0.591	Mitochondrial	99
g8978.t1	LkDREB22	DREB	DREB-A5	AP2	23	85				172	19205.5	5.45	58.54	66.45	-0.591	Nuclear	99
g8972.t1	LkDREB25	DREB	DREB-A5	AP2	23	80				177	19817.2	5.3	53.62	58.02	-0.603	Nuclear	99
g8971.t1	LkDREB26	DREB	DREB-A5	AP2	23	87				226	25287.1	5.87	67.07	47.21	-0.629	Nuclear	98
g8965.t1	LkDREB27	DREB	DREB-A5	AP2	23	85				128	14522.1	8.71	55.2	57.19	-0.77	Nuclear	99
g8963.t1	LkDREB28	DREB	DREB-A5	AP2	23	85				128	14454	8.71	55.15	59.61	-0.716	Nuclear	99
g8961.t1	LkDREB29	DREB	DREB-A5	AP2	23	85				198	22393	4.99	46.36	67.07	-0.564	Nuclear	99
g8956.t1	LkDREB30	DREB	DREB-A5	AP2	28	90				196	22073.6	5.2	59.66	72.81	-0.694	Nuclear	99
g8954.t1	LkDREB31	DREB	DREB-A5	AP2	23	85				238	26279.1	4.56	72.11	58.4	-0.495	Nuclear	99
g8946.t1	LkDREB36	DREB	DREB-A5	AP2	18	79				182	20300	5.51	49.52	70.82	-0.387	Nuclear	99
g8943.t1	LkDREB37	DREB	DREB-A5	AP2	20	82				211	23477.1	5.48	64.68	68.96	-0.717	Nuclear	99
g8940.t1	LkDREB38	DREB	DREB-A5	AP2	24	86				207	22856.6	5.67	53.98	75.07	-0.562	Nuclear	99
g8939.t1	LkDREB39	DREB	DREB-A5	AP2	19	81				191	21372.8	9.04	55.93	55.81	-0.938	Nuclear	99
g8936.t1	LkDREB41	DREB	DREB-A5	AP2	24	86				248	28175.5	6.91	56.43	60.2	-0.731	Nuclear	99
g8935.t1	LkDREB42	DREB	DREB-A5	AP2	24	86				207	23717.4	5.36	75.12	63.67	-0.824	Nuclear	99
g8934.t1	LkDREB43	DREB	DREB-A5	AP2	24	83				205	23394.2	7.63	51.63	60.49	-0.676	Nuclear	98
g8933.t1	LkDREB44	DREB	DREB-A5	AP2	24	83				205	23237	5.93	56.25	61.9	-0.67	Nuclear	99
g8930.t1	LkDREB45	DREB	DREB-A5	AP2	19	81				219	24897.9	5.99	62.04	59.82	-0.776	Nuclear	99
g8929.t1	LkDREB46	DREB	DREB-A5	AP2	24	86				206	23227.7	5.72	55.24	60.24	-0.938	Nuclear	99
g8928.t1	LkDREB47	DREB	DREB-A5	AP2	30	88				209	23212.5	5.28	44.27	53.35	-0.684	Nuclear	99
g8925.t1	LkDREB48	DREB	DREB-A5	AP2	24	86				202	22480.8	8.7	60.25	55.2	-0.717	Nuclear	99
g8922.t1	LkDREB49	DREB	DREB-A5	AP2	24	86				204	22872.4	4.98	58.43	60.78	-0.614	Nuclear	99
g8921.t1	LkDREB50	DREB	DREB-A5	AP2	24	81				204	23061.6	4.87	58.59	63.19	-0.618	Nuclear	99
g8920.t1	LkDREB51	DREB	DREB-A5	AP2	25	84				201	22869.4	6.6	54.38	57.36	-0.789	Nuclear	99
g8919.t1	LkDREB52	DREB	DREB-A5	AP2	22	81				198	22519	6.97	61.63	57.27	-0.808	Nuclear	99
g8918.t1	LkDREB53	DREB	DREB-A5	AP2	22	81				198	22519	6.97	61.63	57.27	-0.808	Nuclear	99
g8914.t2	LkDREB54	DREB	DREB-A5	AP2	15	74				202	23174.8	6.96	53.54	55.64	-0.732	Nuclear	99
g8913.t1	LkDREB55	DREB	DREB-A5	AP2	25	84				212	24187.8	6.31	55.79	58.07	-0.749	Nuclear	99
g8912.t1	LkDREB56	DREB	DREB-A5	AP2	25	84				135	15341.4	9.82	44.61	60.81	-0.774	Nuclear	99
g8908.t1	LkDREB57	DREB	DREB-A5	AP2	27	83				212	23662.2	6.12	66.27	59.95	-0.868	Nuclear	99
g8907.t1	LkDREB58	DREB	DREB-A5	AP2	24	80				220	25009.8	4.93	58.02	69.64	-0.618	Nuclear	99
g8906.t1	LkDREB59	DREB	DREB-A5	AP2	27	84				226	25589.4	5.38	69.4	62.3	-0.755	Nuclear	99
g8900.t1	LkDREB60	DREB	DREB-A5	AP2	27	86				215	24262.9	4.88	49.94	74.09	-0.641	Nuclear	99
g8899.t1	LkDREB61	DREB	DREB-A5	AP2	26	82				239	26851.5	4.44	53.56	70.29	-0.63	Nuclear	99
g8898.t1	LkDREB62	DREB	DREB-A5	AP2	19	81				225	25124	4.9	56.01	73.38	-0.567	Nuclear	99
g8891.t1	LkDREB63	DREB	DREB-A5	AP2	26	83				197	21888.3	5.32	66.17	64.52	-0.689	Nuclear	99
g8886.t2	LkDREB64	DREB	DREB-A5	AP2	35	94				209	23430.3	5.42	51.21	71.67	-0.486	Nuclear	99
g8884.t1	LkDREB65	DREB	DREB-A5	AP2	36	95				210	23475.1	5.28	56.95	67.62	-0.567	Nuclear	99
g8878.t1	LkDREB66	DREB	DREB-A5	AP2	24	86				203	22759.5	4.74	62.35	70.69	-0.493	Nuclear	99
g8870.t1	LkDREB67	DREB	DREB-A5	AP2	20	72				133	15369.6	11.76	70.75	46.99	-1.168	Nuclear	99
g8866.t1	LkDREB70	DREB	DREB-A5	AP2	23	80				186	20819.2	4.76	68.62	61.51	-0.598	Nuclear	99
g8865.t1	LkDREB71	DREB	DREB-A5	AP2	23	80				186	20717	4.75	63.57	58.87	-0.619	Nuclear	99
g7806.t1	LkDREB73	DREB	DREB-A5	AP2	27	89				244	27396.4	4.88	62.58	70.94	-0.687	Nuclear	99
g7805.t1	LkDREB74	DREB	DREB-A5	AP2	21	83				212	23890.6	7.15	55.34	69.15	-0.707	Nuclear	99
g7804.t1	LkDREB75	DREB	DREB-A5	AP2	21	83				212	23936.7	6.79	54.52	67.31	-0.733	Nuclear	99
g7803.t1	LkDREB76	DREB	DREB-A5	AP2	21	83				212	23896.6	6.79	56.46	68.68	-0.713	Nuclear	99
g7802.t1	LkDREB77	DREB	DREB-A5	AP2	21	83				212	23876.6	6.79	53.64	68.68	-0.707	Nuclear	99
g7801.t1	LkDREB78	DREB	DREB-A5	AP2	24	86				230	25524.2	4.89	60.5	78.65	-0.62	Nuclear	99
g7799.t1	LkDREB79	DREB	DREB-A5	AP2	24	86				239	26591.4	5.07	61.24	71.97	-0.774	Nuclear	99
g7798.t1	LkDREB80	DREB	DREB-A5	AP2	39	100				284	32036.2	5.13	55.69	76.65	-0.694	Nuclear	99
g7705.t1	LkDREB81	DREB	DREB-A5	AP2	45	78				99	11145.8	10.4	53.75	68.99	-0.609	Nuclear	97
g58364.t1	LkDREB82	DREB	DREB-A4	AP2	33	82				218	24245.9	4.8	54.95	79.22	-0.534	Nuclear	99
g57739.t1	LkDREB83	DREB	DREB-A6	AP2	195	254				408	45025.8	5.02	53.92	64.9	-0.612	Nuclear	99
g57430.t1	LkDREB84	DREB	DREB-A5	AP2	24	84				190	20825.2	5.95	58.8	66.42	-0.497	Nuclear	99
g57428.t1	LkDREB86	DREB	DREB-A5	AP2	23	85				180	19771	5.68	60.58	65.67	-0.665	Nuclear	99
g57427.t1	LkDREB87	DREB	DREB-A5	AP2	23	85				180	19770.1	6.32	58.02	65.67	-0.667	Nuclear	99
g57426.t1	LkDREB88	DREB	DREB-A5	AP2	22	84				176	20035.2	4.88	61	51.14	-0.794	Nuclear	99
g57423.t1	LkDREB91	DREB	DREB-A5	AP2	22	84				176	20036.2	4.78	66.78	47.22	-0.852	Nuclear	99
g57421.t1	LkDREB93	DREB	DREB-A5	AP2	22	83				176	20035.3	5.11	58.21	51.7	-0.799	Nuclear	99
g55798.t1	LkDREB94	DREB	DREB-A3	AP2	46	105				341	38022.1	8.28	59.6	61.29	-0.87	Nuclear	99
g55548.t1	LkDREB95	DREB	DREB-A5	AP2	183	245				463	51746.6	5.25	72.85	63.05	-0.704	Nuclear	99
g53370.t1	LkDREB96	DREB	DREB-A4	AP2	123	181				330	35118.1	5.01	49.32	70.52	-0.292	Nuclear	99
g5031.t1	LkDREB97	DREB	DREB-A5	AP2	46	112				269	29090.8	5.74	61.99	73.35	-0.191	Nuclear	99
g49117.t1	LkDREB98	DREB	DREB-A5	AP2	28	89				233	25955.1	5.66	55.71	75.88	-0.469	Nuclear	99
g48323.t1	LkDREB99	DREB	DREB-A5	AP2	38	95				95	10239.5	10.53	61.12	42.11	-0.774	Nuclear	99
g45391.t1	LkDREB100	DREB	DREB-A6	AP2	38	96				266	30404.7	6.01	44.19	56.47	-0.78	Nuclear	99
g45390.t1	LkDREB101	DREB	DREB-A6	AP2	39	98				270	30590.2	7.03	38.4	58.56	-0.73	Nuclear	99
g42873.t1	LkDREB102	DREB	DREB-A6	AP2	224	280				457	50938.5	6.24	48.1	77.77	-0.431	Nuclear	99
g42872.t1	LkDREB103	DREB	DREB-A6	AP2	220	276				440	48685.8	6.27	47.49	75.16	-0.426	Nuclear	99
g40417.t1	LkDREB104	DREB	DREB-A4	AP2	87	145				257	28893.5	5.06	51.52	65.33	-0.557	Nuclear	99
g40416.t1	LkDREB105	DREB	DREB-A5	AP2	59	117				249	27411.8	5.18	72.14	68.96	-0.516	Nuclear	97
g40414.t1	LkDREB106	DREB	DREB-A5	AP2	59	119				270	29602.9	4.96	68.36	68.67	-0.497	Nuclear	97
g40412.t1	LkDREB107	DREB	DREB-A5	AP2	59	118				271	29494.6	4.92	54.09	66.27	-0.457	Nuclear	97
g40411.t1	LkDREB108	DREB	DREB-A5	AP2	59	118				271	29515.8	5.48	62.33	64.5	-0.494	Nuclear	97
g40410.t1	LkDREB109	DREB	DREB-A5	AP2	56	115				256	28024.5	5.16	54.73	74.02	-0.442	Nuclear	98
g40409.t1	LkDREB110	DREB	DREB-A5	AP2	60	119				252	27739.9	5.16	55.39	72.82	-0.525	Nuclear	98
g40407.t1	LkDREB111	DREB	DREB-A5	AP2	65	124				267	29552.1	5.87	78.08	68.05	-0.546	Nuclear	98
g40406.t1	LkDREB112	DREB	DREB-A5	AP2	67	119				278	30398.5	4.83	57.77	66.47	-0.61	Nuclear	98
g40405.t1	LkDREB113	DREB	DREB-A5	AP2	59	118				275	30113.7	6.47	69.78	70.69	-0.528	Nuclear	98
g40404.t1	LkDREB114	DREB	DREB-A5	AP2	58	118				269	29712.8	5.13	61.07	67.51	-0.696	Nuclear	97
g40403.t1	LkDREB115	DREB	DREB-A5	AP2	59	116				245	27062.6	6.34	59.84	75.39	-0.407	Nuclear	98
g40402.t1	LkDREB116	DREB	DREB-A5	AP2	54	113				243	27237.6	6.33	62.6	71.11	-0.576	Nuclear	98
g40401.t1	LkDREB117	DREB	DREB-A5	AP2	58	117				267	29348.8	5.32	57.62	69.14	-0.548	Nuclear	98
g40398.t1	LkDREB118	DREB	DREB-A5	AP2	59	118				258	28798.4	6.25	70.05	71.16	-0.548	Nuclear	97
g34867.t1	LkDREB120	DREB	DREB-A4	AP2	63	121				255	28453.2	5.26	57.5	70.08	-0.469	Nuclear	99
g32765.t1	LkDREB122	DREB	DREB-A5	AP2	48	105				371	40854.6	9.61	47.24	61.51	-0.849	Nuclear	99
g31683.t1	LkDREB123	DREB	DREB-A3	AP2	33	92				239	26034.9	4.47	36.81	80.04	-0.472	Nuclear	99
g3080.t1	LkDREB124	DREB	DREB-A4	AP2	123	181				330	35118.1	5.01	49.32	70.52	-0.292	Nuclear	99
g29602.t1	LkDREB126	DREB	DREB-A5	AP2	17	76				263	29396.3	4.56	57.98	67.22	-0.532	Nuclear	99
g28003.t1	LkDREB128	DREB	DREB-A4	AP2	30	81				251	28475.8	5.83	53.93	71.59	-0.648	Nuclear	99
g28002.t1	LkDREB129	DREB	DREB-A4	AP2	27	85				248	28158.4	5.2	64.72	68.51	-0.707	Nuclear	99
g27999.t1	LkDREB131	DREB	DREB-A4	AP2	39	101				201	22382.2	9.34	56.18	64.78	-0.656	Nuclear	99
g27998.t1	LkDREB132	DREB	DREB-A4	AP2	37	99				191	21060.3	5.98	52.82	58.32	-0.805	Nuclear	99
g27995.t1	LkDREB133	DREB	DREB-A4	AP2	29	91				163	18389.6	8.64	48.59	67.18	-0.715	Nuclear	99
g26827.t1	LkDREB144	DREB	DREB-A4	AP2	174	230				214	23883.4	4.8	54.56	78.46	-0.562	Nuclear	99
g25290.t1	LkDREB145	DREB	DREB-A4	AP2	37	99				201	22416.2	9.46	55.59	62.84	-0.699	Nuclear	99
g25289.t1	LkDREB146	DREB	DREB-A4	AP2	29	91				191	21108.4	5.98	54.95	56.81	-0.799	Nuclear	99
g25288.t1	LkDREB147	DREB	DREB-A4	AP2	6	67				163	18389.6	8.64	48.59	67.18	-0.715	Nuclear	99
g22765.t1	LkDREB148	DREB	DREB-A4	AP2	45	103				248	27898	5.61	54.46	60.4	-0.686	Nuclear	99
g21945.t1	LkDREB149	DREB	DREB-A2	AP2	85	148				554	61696.2	4.71	60.03	63.01	-0.785	Nuclear	99
g21256.t1	LkDREB150	DREB	DREB-A6	AP2	187	249				434	48245.9	5.88	63.75	57	-0.828	Nuclear	99
g20606.t1	LkDREB151	DREB	DREB-A5	AP2	46	105				241	26421.4	5.75	65.98	69.29	-0.458	Nuclear	99
g20605.t1	LkDREB152	DREB	DREB-A5	AP2	45	106				244	27077	5.63	59.65	65.2	-0.545	Nuclear	99
g20604.t1	LkDREB153	DREB	DREB-A5	AP2	46	105				240	26323.4	5.56	53.73	70.83	-0.417	Nuclear	99
g20603.t1	LkDREB154	DREB	DREB-A5	AP2	56	117				266	29166.6	6.75	53.92	69.02	-0.456	Nuclear	99
g20602.t1	LkDREB155	DREB	DREB-A5	AP2	45	102				236	25567.6	8.17	58.99	66.61	-0.394	Nuclear	99
g12412.t1	LkDREB156	DREB	DREB-A3	AP2	37	94				391	43460.5	6.16	58.14	65.65	-0.672	Nuclear	99
g10920.t1	LkDREB157	DREB	DREB-A4	AP2	28	89				233	25896	5.65	56.09	75.88	-0.475	Nuclear	99
g10917.t1	LkDREB158	DREB	DREB-A4	AP2	10	70				214	23500.7	5.97	44.79	81.59	-0.318	Nuclear	99
g10911.t1	LkDREB163	DREB	DREB-A4	AP2	30	87				232	25658.9	7.78	52.98	63.66	-0.549	Nuclear	99
g10910.t1	LkDREB164	DREB	DREB-A4	AP2	30	87				239	26388.8	6.89	58.06	64.64	-0.47	Nuclear	99
g10905.t1	LkDREB169	DREB	DREB-A4	AP2	29	85				228	25565.8	6.07	61.86	75.39	-0.372	Nuclear	99
g10904.t1	LkDREB170	DREB	DREB-A4	AP2	29	86				233	26081.4	6.22	75.53	79.23	-0.416	Nuclear	99
g10903.t1	LkDREB171	DREB	DREB-A4	AP2	29	86				233	26211.5	5.78	74.29	78.37	-0.446	Nuclear	99
g10899.t1	LkDREB172	DREB	DREB-A4	AP2	29	85				230	25708.8	5.22	66.95	72.22	-0.547	Nuclear	99
g10366.t1	LkDREB173	DREB	DREB-A6	AP2	225	285				414	45702.3	5.92	60.46	70.97	-0.514	Nuclear	99
g40903.t1	LkERF75	ERF	ERF-B2	AP2	109	164				466	51027.5	5.04	41.23	62.79	-0.564	Nuclear	99
g40898.t1	LkERF76	ERF	ERF-B2	AP2	106	161				275	30589.7	9.46	49.45	63.89	-0.728	Nuclear	99
g37030.t1	LkERF87	ERF	ERF-B3	AP2	127	186				318	34735.6	5.3	52.86	68.74	-0.523	Nuclear	99
g33499.t1	LkERF96	ERF	ERF-B6	AP2	174	230				469	52071	4.93	59.88	67.19	-0.632	Nuclear	99
g26136.t1	LkERF117	ERF	ERF-B6	AP2	39	101				469	52071	4.93	59.88	67.19	-0.632	Nuclear	99
g5505.t1	LkERF27	ERF	ERF-B4	AP2	101	162				382	42817.7	7.76	43.72	74.14	-0.683	Nuclear	99
g51118.t1	LkERF35	ERF	ERF-B1	AP2	24	81				289	32849.4	9.8	51.15	70.59	-0.803	Nuclear	99
g22936.t1	LkERF136	ERF	ERF-B3	AP2	91	149				187	20910.1	8.02	59.56	60.05	-0.878	Nuclear	99
g55682.t1	LkERF22	ERF	ERF-B3	AP2	212	276				303	34681.8	5.5	49.6	63.76	-0.77	Nuclear	99
g40897.t1	LkERF77	ERF	ERF-B2	AP2	37	86				88	9845.22	8.93	25.38	73.41	-0.391	Nuclear	99
g33589.t1	LkERF95	ERF	ERF-B6	AP2	6	69				196	21933.8	8.33	46.54	65.36	-0.64	Nuclear	99
g28461.t1	LkERF103	ERF	ERF-B6	AP2	6	67				209	23517.4	8.29	48.63	64.55	-0.768	Nuclear	99
g8950.t1	LkERF1	ERF	ERF-Typical	AP2	27	89				197	22041.5	4.86	58.87	72.44	-0.677	Nuclear	99
g8905.t1	LkERF2	ERF	ERF-Typical	AP2	25	85				209	23598.2	4.78	66.83	65.41	-0.816	Nuclear	99
g8904.t1	LkERF3	ERF	ERF-Typical	AP2	25	85				209	23484.9	4.64	62.15	66.84	-0.776	Nuclear	99
g8896.t1	LkERF4	ERF	ERF-Typical	AP2	26	88				209	23530.9	4.62	55.19	69.14	-0.719	Nuclear	99
g8893.t1	LkERF5	ERF	ERF-Typical	AP2	26	88				239	26973.8	4.43	47.16	72.34	-0.63	Nuclear	99
g8889.t1	LkERF6	ERF	ERF-Typical	AP2	30	89				189	20961.5	5.5	54.48	65.82	-0.501	Nuclear	99
g8885.t1	LkERF7	ERF	ERF-Typical	AP2	24	86				207	23310.2	5.67	59.27	78.31	-0.628	Nuclear	99
g8883.t1	LkERF8	ERF	ERF-Typical	AP2	24	86				207	23399.3	5.45	61.29	78.74	-0.612	Nuclear	99
g8881.t1	LkERF9	ERF	ERF-Typical	AP2	24	86				209	23175.8	5.38	56.17	64.5	-0.629	Nuclear	99
g8879.t1	LkERF10	ERF	ERF-Typical	AP2	24	86				205	22650.8	4.78	56.16	66.73	-0.689	Nuclear	99
g8877.t1	LkERF11	ERF	ERF-Typical	AP2	26	88				215	24201.2	6.09	60.96	79.86	-0.533	Nuclear	99
g8876.t1	LkERF12	ERF	ERF-Typical	AP2	26	88				218	24682.2	5.04	64.53	65.96	-0.783	Nuclear	99
g8875.t1	LkERF13	ERF	ERF-Typical	AP2	26	88				265	30103.5	4.89	86.51	75.47	-0.698	Nuclear	99
g8874.t1	LkERF14	ERF	ERF-Typical	AP2	26	88				335	37985.3	4.47	70.38	83.88	-0.503	Nuclear	99
g8873.t1	LkERF15	ERF	ERF-Typical	AP2	26	88				335	38098.3	4.41	73.09	84.18	-0.532	Nuclear	99
g6047.t1	LkERF16	ERF	ERF-B1	AP2	17	75				211	22717	10.04	72.34	62.13	-0.84	Nuclear	99
g57075.t1	LkERF17	ERF	ERF-B3	AP2	194	252				395	43776.4	4.85	57.2	68.43	-0.52	Nuclear	99
g55686.t1	LkERF18	ERF	ERF-B3	AP2	195	259				313	35166.3	5.99	55.98	62.01	-0.763	Nuclear	99
g55685.t1	LkERF19	ERF	ERF-B3	AP2	205	269				346	39109.3	9.33	58.1	58.41	-0.749	Nuclear	99
g55684.t1	LkERF20	ERF	ERF-B3	AP2	206	270				363	41092	6.42	57.02	57	-0.785	Nuclear	99
g55683.t1	LkERF21	ERF	ERF-B3	AP2	200	264				350	39438.4	5.56	45.63	68.23	-0.633	Nuclear	99
g55681.t1	LkERF23	ERF	ERF-B3	AP2	212	272				371	41743.1	5.71	53.96	58.63	-0.713	Nuclear	99
g55314.t1	LkERF24	ERF	ERF-B1	AP2	34	94				221	24460.5	9.43	54.46	66.33	-0.591	Nuclear	99
g5526.t1	LkERF25	ERF	ERF-B2	AP2	106	162				266	29479.9	8.77	50.84	57.56	-0.727	Nuclear	99
g5506.t1	LkERF26	ERF	ERF-B4	AP2	107	168				398	44784.7	7.01	48.59	68.92	-0.741	Nuclear	99
g5504.t1	LkERF28	ERF	ERF-B4	AP2	112	170				410	46105.2	6.26	49.45	74.32	-0.69	Nuclear	99
g5503.t1	LkERF29	ERF	ERF-B4	AP2	112	170				409	45908	6.37	44.84	72.81	-0.717	Nuclear	99
g5502.t1	LkERF30	ERF	ERF-B4	AP2	72	130				398	44763.6	7.18	47.76	63.82	-0.805	Nuclear	99
g54170.t1	LkERF31	ERF	ERF-B1	AP2	63	119				437	48841.9	5.34	79.4	62.54	-0.63	Nuclear	99
g51787.t1	LkERF32	ERF	ERF-B1	AP2	44	115				342	39110.1	9.29	59.48	60.79	-0.823	Nuclear	96
g51120.t1	LkERF33	ERF	ERF-B1	AP2	90	147				339	37032.1	9.38	63.1	67.94	-0.426	Nuclear	99
g51119.t1	LkERF34	ERF	ERF-B1	AP2	20	77				277	30144.8	8.97	62.88	71.12	-0.628	Nuclear	99
g50906.t1	LkERF36	ERF	ERF-B1	AP2	25	77				304	32780	8.99	63.51	68.09	-0.683	Nuclear	98
g50905.t1	LkERF37	ERF	ERF-B1	AP2	25	82				303	32769.9	9.53	62.06	68.32	-0.718	Nuclear	99
g50902.t1	LkERF38	ERF	ERF-B1	AP2	24	81				335	37364.3	9.51	59.96	75.82	-0.595	Nuclear	99
g50901.t1	LkERF39	ERF	ERF-B1	AP2	24	86				335	37045.7	8.42	58.47	73.73	-0.636	Nuclear	99
g49858.t1	LkERF40	ERF	ERF-B1	AP2	93	148				170	19171.5	6.16	47.96	61.35	-0.738	Nuclear	99
g49489.t1	LkERF41	ERF	ERF-B2	AP2	84	139				259	29199.5	5.05	44.79	62.16	-0.622	Nuclear	99
g47798.t1	LkERF42	ERF	ERF-B1	AP2	24	84				281	31016.9	8.17	52.94	68.43	-0.703	Nuclear	99
g47123.t1	LkERF43	ERF	ERF-B3	AP2	21	77				220	24238.2	8.79	61.15	70.14	-0.555	Nuclear	99
g47122.t1	LkERF44	ERF	ERF-B3	AP2	34	94				221	24413.4	9.27	51.27	65.02	-0.609	Nuclear	99
g47119.t1	LkERF45	ERF	ERF-B3	AP2	36	92				229	24826.9	9.3	52.85	75.46	-0.44	Nuclear	99
g47118.t1	LkERF46	ERF	ERF-B3	AP2	34	94				210	23203.2	9.16	49.02	70.67	-0.495	Nuclear	99
g47117.t1	LkERF47	ERF	ERF-B3	AP2	30	90				214	23253.5	9.76	50.54	77.57	-0.425	Nuclear	99
g47114.t1	LkERF48	ERF	ERF-B3	AP2	27	83				184	20659	9.65	46.97	59.02	-0.774	Nuclear	99
g47111.t1	LkERF49	ERF	ERF-B3	AP2	27	90				206	22592.3	8.76	46.67	60.83	-0.697	Nuclear	99
g4534.t1	LkERF50	ERF	ERF-B1	AP2	23	79				304	32945.7	8.85	48.34	66.58	-0.566	Nuclear	99
g45241.t1	LkERF51	ERF	ERF-B4	AP2	184	233				519	58258.7	6.49	65.62	51.93	-0.868	Nuclear	99
g45240.t1	LkERF52	ERF	ERF-B4	AP2	26	75				361	40954.9	8.61	56.09	57.09	-0.729	Nuclear	99
g45023.t1	LkERF53	ERF	ERF-B4	AP2	218	268				484	54234.2	6.75	77.34	56.74	-0.93	Nuclear	99
g41875.t1	LkERF54	ERF	ERF-B3	AP2	134	198				221	24669.3	8.69	54.49	59.64	-0.739	Nuclear	99
g41874.t1	LkERF55	ERF	ERF-B3	AP2	130	194				217	24039.8	7.98	46.89	65.71	-0.613	Nuclear	99
g41871.t1	LkERF56	ERF	ERF-B3	AP2	154	209				258	28843.1	6.26	57.37	59.5	-0.757	Nuclear	99
g41864.t1	LkERF57	ERF	ERF-B3	AP2	136	193				218	23778.5	9.81	32.18	64.63	-0.62	Nuclear	99
g41863.t1	LkERF58	ERF	ERF-B3	AP2	119	177				212	23230.9	9.54	50.73	70.9	-0.598	Nuclear	99
g41862.t1	LkERF59	ERF	ERF-B3	AP2	113	171				241	26914.6	5.21	51.97	66.43	-0.655	Nuclear	99
g41860.t1	LkERF60	ERF	ERF-B3	AP2	114	172				218	24297.7	5.65	59.74	59.63	-0.842	Nuclear	99
g41859.t1	LkERF61	ERF	ERF-B3	AP2	114	172				218	24297.7	5.65	59.74	59.63	-0.842	Nuclear	99
g41858.t1	LkERF62	ERF	ERF-B3	AP2	114	172				218	24257.6	5.41	59.17	59.17	-0.838	Nuclear	99
g41854.t1	LkERF63	ERF	ERF-B3	AP2	73	131				175	19817.2	7.03	50.81	62.57	-0.791	Nuclear	99
g41853.t1	LkERF64	ERF	ERF-B3	AP2	134	192				236	26147.6	5.25	68.85	62.54	-0.809	Nuclear	99
g41852.t1	LkERF65	ERF	ERF-B3	AP2	128	192				215	23754.5	7.88	47.55	64.51	-0.707	Nuclear	99
g41851.t1	LkERF66	ERF	ERF-B3	AP2	117	175				228	25050	8.39	55.23	65.04	-0.615	Nuclear	99
g41850.t1	LkERF67	ERF	ERF-B1	AP2	117	175				228	25050	8.39	55.23	65.04	-0.615	Nuclear	99
g41848.t1	LkERF68	ERF	ERF-B1	AP2	130	188				223	24481	7.03	42.72	63.54	-0.769	Nuclear	99
g41846.t1	LkERF69	ERF	ERF-B1	AP2	166	224				257	28866.4	9.43	52.1	60.78	-0.732	Nuclear	99
g41842.t1	LkERF70	ERF	ERF-B1	AP2	148	206				251	27947	6.32	44.93	70.84	-0.633	Nuclear	99
g41837.t1	LkERF71	ERF	ERF-B1	AP2	125	183				232	25441.2	6.37	42.3	64.01	-0.659	Nuclear	99
g41836.t1	LkERF72	ERF	ERF-B1	AP2	99	157				206	22487.9	7.19	44.42	65.92	-0.635	Nuclear	99
g41793.t1	LkERF73	ERF	ERF-B1	AP2	152	216				236	25879.2	8.29	36.6	71.61	-0.461	Nuclear	99
g40908.t1	LkERF74	ERF	ERF-B2	AP2	112	167				447	49833.1	4.87	45.36	61.12	-0.761	Nuclear	99
g40895.t1	LkERF78	ERF	ERF-B2	AP2	120	175				211	23432.6	10	40.33	64.36	-0.674	Nuclear	99
g40894.t1	LkERF79	ERF	ERF-B2	AP2	151	198				207	23275.3	10.33	43.07	63.29	-0.718	Nuclear	99
g40893.t1	LkERF80	ERF	ERF-B2	AP2	151	206				259	28801.5	9.57	40.6	66.02	-0.635	Nuclear	99
g40889.t1	LkERF81	ERF	ERF-B2	AP2	39	86				187	21282.5	9.42	29.26	77.27	-0.361	Nuclear	98
g38723.t1	LkERF82	ERF	ERF-B2	AP2	11	67				103	11906.8	10.18	42.28	58.74	-0.956	Nuclear	99
g37795.t1	LkERF83	ERF	ERF-B1	AP2	24	84				235	25837.8	9.26	46.23	56.94	-0.889	Nuclear	99
g37035.t1	LkERF84	ERF	ERF-B3	AP2	125	184				315	34402.3	5.28	64.94	70.35	-0.52	Nuclear	99
g37033.t1	LkERF85	ERF	ERF-B3	AP2	125	184				305	33142	5.68	63.74	72	-0.458	Nuclear	99
g37032.t1	LkERF86	ERF	ERF-B3	AP2	148	206				354	38874.3	5.43	64.69	62.85	-0.526	Nuclear	99
g37028.t1	LkERF88	ERF	ERF-B3	AP2	180	244				331	36331.7	4.64	52.78	63.99	-0.674	Nuclear	99
g37027.t1	LkERF89	ERF	ERF-B3	AP2	43	107				195	21879	4.65	60.57	66.05	-0.689	Nuclear	99
g33595.t1	LkERF90	ERF	ERF-B6	AP2	6	69				203	22912.9	8.68	53.6	67.29	-0.601	Nuclear	99
g33594.t1	LkERF91	ERF	ERF-B6	AP2	6	69				205	23306.3	8.68	64.39	67.61	-0.703	Nuclear	99
g33592.t1	LkERF92	ERF	ERF-B6	AP2	6	68				234	26578.9	6	46.37	67.18	-0.583	Nuclear	99
g33591.t1	LkERF93	ERF	ERF-B6	AP2	6	67				199	22371.2	6.59	55.9	63.77	-0.612	Nuclear	99
g33590.t1	LkERF94	ERF	ERF-B6	AP2	6	63				206	23388.6	9.11	62.24	71.12	-0.619	Nuclear	99
g32906.t1	LkERF97	ERF	ERF-B3	AP2	66	127				131	14831.8	9.59	34.89	64.81	-0.676	Nuclear	99
g32019.t1	LkERF98	ERF	ERF-B3	AP2	194	252				395	43740.4	4.81	55.03	67.7	-0.528	Nuclear	99
g30192.t1	LkERF99	ERF	ERF-B1	AP2	20	81				235	26234.4	8.55	60.28	61.11	-0.837	Nuclear	99
g28614.t1	LkERF100	ERF	ERF-B1	AP2	45	101				442	49644.8	4.72	58.89	64.48	-0.642	Nuclear	99
g28612.t1	LkERF101	ERF	ERF-B1	AP2	47	103				433	48289.4	5.15	68.64	62.68	-0.656	Nuclear	99
g28607.t1	LkERF102	ERF	ERF-B1	AP2	50	106				413	46148.2	4.86	63.83	67.85	-0.547	Nuclear	99
g27818.t1	LkERF104	ERF	ERF-B1	AP2	19	78				268	29596.4	9.17	55.81	70.63	-0.753	Nuclear	99
g27817.t1	LkERF105	ERF	ERF-B1	AP2	29	86				287	31829.3	8.89	58.02	75.78	-0.525	Nuclear	99
g27816.t1	LkERF106	ERF	ERF-B1	AP2	24	81				81	8812.81	9.89	43.24	60.37	-0.816	Nuclear	99
g26967.t1	LkERF107	ERF	ERF-B2	AP2	42	102				272	30104.2	4.82	44.46	58.42	-0.849	Nuclear	99
g26965.t1	LkERF108	ERF	ERF-B2	AP2	42	103				139	15871.9	9.95	39.61	49.21	-1.129	Nuclear	99
g26962.t1	LkERF109	ERF	ERF-B2	AP2	42	102				273	30232.4	4.89	44.88	58.21	-0.848	Nuclear	98
g26961.t1	LkERF110	ERF	ERF-B2	AP2	42	102				271	29998.1	4.89	46.13	56.83	-0.891	Nuclear	99
g26960.t1	LkERF111	ERF	ERF-B2	AP2	26	84				272	30131.3	4.89	45.01	58.42	-0.849	Nuclear	99
g26958.t1	LkERF112	ERF	ERF-B2	AP2	148	209				127	14787.1	9.99	42.71	61.42	-0.903	Nuclear	96
g26957.t1	LkERF113	ERF	ERF-B2	AP2	106	166				509	56136.5	4.93	45.56	69.37	-0.588	Nuclear	99
g26956.t1	LkERF114	ERF	ERF-B2	AP2	81	141				224	24653.8	9.73	42.78	53.21	-1.02	Nuclear	97
g26955.t1	LkERF115	ERF	ERF-B2	AP2	81	138				212	23140.9	9.36	45.94	51.65	-0.955	Nuclear	97
g26954.t1	LkERF116	ERF	ERF-B2	AP2	33	82				165	18689	9.58	55.03	51.52	-1.164	Nuclear	98
g25008.t1	LkERF118	ERF	ERF-B6	AP2	202	259				168	19133.6	10.01	42.36	55.24	-0.94	Nuclear	99
g24256.t1	LkERF119	ERF	ERF-B4	AP2	193	252				502	54427.9	6.1	55.11	58.41	-0.616	Nuclear	99
g24030.t1	LkERF120	ERF	ERF-B3	AP2	121	174				399	44282.9	4.9	58.37	65.81	-0.577	Nuclear	99
g24029.t1	LkERF121	ERF	ERF-B3	AP2	121	171				312	34780.7	5.53	57.23	64.81	-0.533	Nuclear	99
g24027.t1	LkERF122	ERF	ERF-B3	AP2	162	226				321	35725.9	5.31	56.21	68.13	-0.473	Nuclear	99
g24026.t1	LkERF123	ERF	ERF-B3	AP2	163	227				327	37232.4	5.7	62.6	66.57	-0.796	Nuclear	99
g24024.t1	LkERF124	ERF	ERF-B3	AP2	163	227				328	37338.3	5.23	62.68	63.38	-0.827	Nuclear	99
g24023.t1	LkERF125	ERF	ERF-B3	AP2	60	117				328	37274.3	5.57	61.71	62.8	-0.819	Nuclear	99
g24019.t1	LkERF126	ERF	ERF-B3	AP2	137	197				241	27066.3	5.5	83.51	74.94	-0.682	Nuclear	99
g24016.t1	LkERF127	ERF	ERF-B3	AP2	145	206				356	39296.9	5.56	53.87	74.94	-0.487	Nuclear	99
g24015.t1	LkERF128	ERF	ERF-B3	AP2	133	191				368	40973.2	6.02	49.59	83.29	-0.439	Nuclear	99
g24014.t1	LkERF129	ERF	ERF-B3	AP2	133	191				348	39002.8	6.03	56.05	72.93	-0.521	Nuclear	99
g24013.t1	LkERF130	ERF	ERF-B3	AP2	136	194				336	37223.6	5.28	47.56	71.49	-0.519	Nuclear	99
g24009.t1	LkERF131	ERF	ERF-B3	AP2	148	196				296	32709.8	7.19	49.34	74.59	-0.534	Nuclear	99
g24008.t1	LkERF132	ERF	ERF-B3	AP2	17	51				360	40390.3	6.28	45.65	74	-0.567	Nuclear	99
g24007.t1	LkERF133	ERF	ERF-B3	AP2	138	196				301	33852.9	7.68	44.29	65.91	-0.65	Nuclear	99
g22940.t1	LkERF134	ERF	ERF-B3	AP2	107	171				199	21924.1	7.85	58.81	55.43	-0.804	Nuclear	99
g22939.t1	LkERF135	ERF	ERF-B3	AP2	91	149				187	20960.2	7.9	56.02	54.28	-0.871	Nuclear	99
g22927.t1	LkERF137	ERF	ERF-B3	AP2	87	145				163	18210.2	8.76	46.98	64.11	-0.758	Nuclear	99
g21301.t1	LkERF138	ERF	ERF-B3	AP2	193	252				395	43839.5	4.81	56.16	67.7	-0.538	Nuclear	99
g20198.t1	LkERF139	ERF	ERF-B1	AP2	34	90				476	53126.6	5.25	60.99	62.73	-0.682	Nuclear	99
g18488.t1	LkERF140	ERF	ERF-B4	AP2	112	170				410	46182.3	6.46	46.74	73.37	-0.734	Nuclear	99
g18486.t1	LkERF141	ERF	ERF-B4	AP2	112	170				409	45996.1	6.56	46.3	73.77	-0.7	Nuclear	99
g18485.t1	LkERF142	ERF	ERF-B4	AP2	73	131				399	44801.6	6.84	46.88	64.39	-0.79	Nuclear	99
g18480.t1	LkERF143	ERF	ERF-B4	AP2	85	143				410	46938	7.27	58.49	60	-0.845	Nuclear	99
g18377.t1	LkERF144	ERF	ERF-B4	AP2	144	202				396	43543	6.32	51.42	63.69	-0.676	Nuclear	99
g18372.t1	LkERF145	ERF	ERF-B4	AP2	232	289				446	48447.4	9.27	46.1	64.8	-0.568	Nuclear	99
g18370.t1	LkERF146	ERF	ERF-B4	AP2	142	175				335	36095.6	9.4	51.51	63.58	-0.641	Nuclear	99
g18369.t1	LkERF147	ERF	ERF-B4	AP2	116	149				303	33087.4	10.21	37.46	65.45	-0.613	Nuclear	99
g18368.t1	LkERF148	ERF	ERF-B4	AP2	115	148				314	34156.9	6.26	64.31	61.56	-0.654	Nuclear	97
g18366.t1	LkERF149	ERF	ERF-B4	AP2	153	211				326	35279.7	9.53	46.43	63.22	-0.641	Nuclear	99
g18365.t1	LkERF150	ERF	ERF-B4	AP2	168	225				421	46257.8	10.03	67.86	60.07	-0.772	Nuclear	99
g18021.t1	LkERF151	ERF	ERF-B6	AP2	180	242				501	55639.8	4.9	60.91	62.36	-0.686	Nuclear	99
g17216.t1	LkERF152	ERF	ERF-B2	AP2	188	244				523	58840.9	5.09	52.49	68.8	-0.662	Nuclear	99
g16365.t1	LkERF153	ERF	ERF-B1	AP2	161	221				256	27884.3	6.75	47.45	71.25	-0.407	Nuclear	99
g16362.t1	LkERF154	ERF	ERF-B1	AP2	161	221				256	28045.3	6.2	43.01	68.2	-0.488	Nuclear	99
g15002.t1	LkERF155	ERF	ERF-B3	AP2	133	197				225	25260	7.06	52.85	60.31	-0.674	Nuclear	99
g15001.t1	LkERF156	ERF	ERF-B3	AP2	187	251				275	30153.4	5.92	53.68	68.55	-0.488	Nuclear	99
g12629.t1	LkERF157	ERF	ERF-B6	AP2	51	113				398	44752.7	4.96	64.92	62.51	-0.795	Nuclear	99
g10757.t1	LkERF158	ERF	ERF-B1	AP2	23	81				250	27993	8.48	54.17	59.68	-0.901	Nuclear	99
g39426.t1	LkRAV12	RAV	RAV	B3	167	267	AP2	42	96	397	44936.9	8.86	50.89	63.55	-0.723	Nuclear	99
g10811.t1	LkRAV10	RAV	RAV	B3	261	349	AP2	145	203	516	57147	7.94	55.48	70.89	-0.567	Nuclear	99
g56880.t1	LkRAV13	RAV	RAV	B3	205	308	AP2	64	119	486	54845.6	8.17	50.12	62.8	-0.668	Nuclear	99
g3251.t1	LkRAV6	RAV	RAV	B3	294	397	AP2	170	224	593	66979.1	8.05	46.58	65.62	-0.771	Nuclear	99
g3249.t1	LkRAV5	RAV	RAV	B3	334	437	AP2	183	237	627	69714.4	8.69	45.07	67.37	-0.557	Nuclear	99
g3244.t1	LkRAV4	RAV	RAV	B3	338	441	AP2	187	242	627	69880.1	6.96	50.79	64.1	-0.691	Nuclear	99
g3243.t1	LkRAV3	RAV	RAV	B3	341	444	AP2	184	239	646	71515.6	7.68	49.95	58.78	-0.7	Nuclear	99
g3242.t1	LkRAV1	RAV	RAV	B3	270	373	AP2	140	194	549	61303.3	8.77	49.76	71.99	-0.577	Nuclear	99
g10812.t1	LkRAV11	RAV	RAV	B3	262	372	AP2	147	201	512	56505.4	8.72	42.26	72.77	-0.494	Nuclear	99
g10808.t1	LkRAV09	RAV	RAV	B3	196	302	AP2	79	134	449	50584.6	9.15	55.99	64.72	-0.725	Nuclear	99
g10806.t1	LkRAV08	RAV	RAV	B3	248	352	AP2	134	189	395	44336.6	8.6	47.6	61.95	-0.705	Nuclear	99
g10805.t1	LkRAV07	RAV	RAV	B3	263	368	AP2	143	198	519	57236.9	8.87	58.24	63.87	-0.661	Nuclear	99
g38541.t1	LkSoloist1	Soloist	Soloist	AP2	34	96				98	11365.5	9.93	19.61	42.96	-1.208	Nuclear	93
g37599.t1	AP2/ERF-6	GyERF	Unkown	AP2	44	106				173	20075.3	10.26	50.37	59.83	-0.882	Nuclear	99
g37598.t1	AP2/ERF-7	GyERF	Unkown	AP2	44	106				173	20076.3	10.17	49.92	59.83	-0.882	Nuclear	99
g37595.t1	AP2/ERF-8	GyERF	Unkown	AP2	43	103				173	20068.2	10.1	49.26	58.67	-0.871	Nuclear	99
g37606.t1	AP2/ERF-1	GyERF	Unkown	AP2	42	102				283	31267.5	4.87	42.82	61.66	-0.828	Nuclear	99
g37603.t1	AP2/ERF-2	GyERF	Unkown	AP2	77	136				207	23573.9	10.04	53.47	63.72	-0.975	Nuclear	99
g37602.t1	AP2/ERF-3	GyERF	Unkown	AP2	78	140				207	23495.7	9.92	53.3	62.75	-1.02	Nuclear	99
g37601.t1	AP2/ERF-4	GyERF	Unkown	AP2	78	140				207	23354.5	9.84	53.03	61.35	-1.023	Nuclear	99
g37600.t1	AP2/ERF-5	GyERF	Unkown	AP2	11	73				157	17788.3	9.97	37.31	61.02	-0.925	Nuclear	99
g37594.t1	AP2/ERF-9	GyERF	Unkown	AP2	78	140				207	23495.7	10	53.39	64.64	-1.01	Nuclear	99
g37593.t1	AP2/ERF-10	GyERF	Unkown	AP2	10	70				157	17765.3	9.87	37.79	59.17	-0.903	Nuclear	99
g37592.t1	AP2/ERF-11	GyERF	Unkown	AP2	78	140				207	23427.5	10.08	49.8	62.75	-1.023	Nuclear	99
g37591.t1	AP2/ERF-12	GyERF	Unkown	AP2	78	140				207	23597.8	9.76	52.47	62.75	-1.013	Nuclear	99
g37590.t1	AP2/ERF-13	GyERF	Unkown	AP2	78	140				207	23543.8	9.97	52.49	62.75	-1.01	Nuclear	99
g37589.t1	AP2/ERF-14	GyERF	Unkown	AP2	78	140				207	23554.7	10	52.46	62.75	-1.034	Nuclear	99
g37588.t1	AP2/ERF-15	GyERF	Unkown	AP2	61	123				190	21657.7	10	52.07	62.74	-1.007	Nuclear	99
g37587.t1	AP2/ERF-16	GyERF	Unkown	AP2	78	140				207	23436.5	9.79	52.33	63.24	-0.996	Nuclear	99
g37586.t1	AP2/ERF-17	GyERF	Unkown	AP2	78	140				207	23543.8	9.97	52.49	62.75	-1.01	Nuclear	99
g37585.t1	AP2/ERF-18	GyERF	Unkown	AP2	78	140				207	23554.7	10	52.46	62.75	-1.034	Nuclear	99
g37584.t1	AP2/ERF-19	GyERF	Unkown	AP2	78	140				207	23554.7	10	52.46	62.75	-1.034	Nuclear	99
g37583.t1	AP2/ERF-20	GyERF	Unkown	AP2	78	140				207	23469.6	9.92	51.78	63.24	-1.004	Nuclear	99
g37582.t1	AP2/ERF-21	GyERF	Unkown	AP2	78	140				207	23508.7	9.92	52.37	62.27	-1.044	Nuclear	99
g37581.t1	AP2/ERF-22	GyERF	Unkown	AP2	78	140				207	23495.7	9.92	53.3	62.75	-1.02	Nuclear	99
g37580.t1	AP2/ERF-23	GyERF	Unkown	AP2	78	140				207	23476.6	9.84	54.45	62.75	-1.014	Nuclear	99
g37579.t1	AP2/ERF-24	GyERF	Unkown	AP2	78	140				207	23509.7	9.92	53.3	63.19	-1.019	Nuclear	99
g37578.t1	AP2/ERF-25	GyERF	Unkown	AP2	78	140				207	23299.4	9.77	51.34	62.27	-0.982	Nuclear	99
g37577.t1	AP2/ERF-26	GyERF	Unkown	AP2	78	140				207	23395.5	9.83	53.54	62.75	-1.019	Nuclear	99
g37576.t1	AP2/ERF-27	GyERF	Unkown	AP2	78	140				207	23523.7	9.88	50.52	61.79	-1.001	Nuclear	99
g37575.t1	AP2/ERF-28	GyERF	Unkown	AP2	78	140				207	23495.7	9.92	53.3	62.75	-1.02	Nuclear	99
g37574.t1	AP2/ERF-29	GyERF	Unkown	AP2	78	140				207	23509.7	9.97	53.3	62.75	-1.022	Nuclear	99
g37573.t1	AP2/ERF-30	GyERF	Unkown	AP2	78	140				207	23492.6	9.92	53.52	60.87	-1.044	Nuclear	99
g37572.t1	AP2/ERF-31	GyERF	Unkown	AP2	78	140				207	23477.6	9.92	51.68	64.64	-1.008	Nuclear	99
g37571.t1	AP2/ERF-32	GyERF	Unkown	AP2	78	140				207	23495.7	9.92	53.3	62.75	-1.02	Nuclear	99
